# Supplementary material for: Calculation and realization of new method grey residual error correction model
Source: PLoS One. 2021 Jul 19;16(7):e0254154. doi: 10.1371/journal.pone.0254154 (PMC8289091; doi:10.1371/journal.pone.0254154)
Supplement: S1 File — (ZIP) [file pone.0254154.s001.zip]

Archive with 5 entries (4 files):
- Experimental data and code/
- Experimental data and code/ExperimentCode.docx
- Experimental data and code/ExperimentWithPetroleumData.m
- Experimental data and code/TaiwanTourismDataExperiment.m
- Experimental data and code/TheFormulaOfPosteriorError.m
