# Supplementary material for: Calculation and realization of new method grey residual error correction model
Source: PLoS One. 2021 Jul 19;16(7):e0254154. doi: 10.1371/journal.pone.0254154 (PMC8289091; doi:10.1371/journal.pone.0254154)
Supplement: S1 File — (ZIP) [file pone.0254154.s001.zip › Experimental data and code/TaiwanTourismDataExperiment.m]

clear 
%%%%%%%%%%%%%%%%%%%%%%%%%%%Taiwan tourism data experiment%%%%%%%%%%%%%%%%%%%%%%%%%%%%%%
%%%%%%%%%%%%%%%%%%%%%%%%%%%%%%%Mean model%%%%%%%%%%%%%%%%%%%%%%%%%%%%%%%%%%%%%

syms aCS bCS;
ParatMatrixCS = [aCS , bCS]';
OriValueCS = [193510 , 190390 , 173730 , 147280 , 210610 , 175030 , 171540 , 175540 , 148140 , 171200 , 177530 , 181170];
AccValueCS = cumsum(OriValueCS);
n = length(OriValueCS);
for k = 2 : (n-1)
    ZCS(k) = (AccValueCS(k - 1) + AccValueCS(k)) * 0.5; 
end
YnCS = OriValueCS;
YnCS(1) = []; 
YnCS = YnCS';
ECS = [-ZCS;ones(1,n-1)]';
ParatMatrixCS = (ECS'*ECS)\(ECS'*YnCS);
ParatMatrixCS = ParatMatrixCS';
aCS = ParatMatrixCS(1);
bCS = ParatMatrixCS(2);
FCS = [];
FCS(1) = OriValueCS(1);
for k = 2 : (n)
    FCS(k) =(OriValueCS(1) - bCS/aCS)/exp(aCS*(k - 1)) + bCS/aCS;
end
PreValueMEAN = [];
PreValueMEAN(1) = OriValueCS(1);
for k = 2:(n)
    PreValueMEAN(k) = FCS(k) - FCS(k - 1);
end

for k = 2:(n)
    ResidualError(k) = OriValueCS(k) - PreValueMEAN(k);
end
ResidualErrorABSMEAN = abs(ResidualError);
RelativeErrorMEAN = [];
RelativeErrorMEAN(1) = 0;
for k = 2:(n)
    RelativeErrorMEAN(k) = ResidualErrorABSMEAN(k)  / OriValueCS(k) ;
end
E0 = ResidualError';


%%%%%%%%%%%%%%%%%%%%%%%%%Mexican straw hat wavelet analysis model%%%%%%%%%%%%%%%%%%%%%%%%%%%%%%

WLI = cwt(ResidualError,1:12,'mexh');
PXP = WLI;

CXB = (inv(PXP'*PXP))*PXP'*E0;

for x = 1:(n)
    for i = 1:(n)
        JieGuoHang(x,i) = CXB(i) * WLI(x,i);
    end
    ResidualErrorXBCL(x) = sum(JieGuoHang(x,:));
end

PreValueXBFX = PreValueMEAN + ResidualErrorXBCL;

ResidualErrorXBFX = OriValueCS - PreValueXBFX;
ResidualErrorABSXBFX = abs(ResidualErrorXBFX);
RelativeErrorXBFX = [];
RelativeErrorXBFX(1) = 0;
for k = 2:(n)
    RelativeErrorXBFX(k) = ResidualErrorABSXBFX(k)  / OriValueCS(k) ;
end


%%%%%%%%%%%%%%%%%%%%%%%%%%%%%Fourier transform model%%%%%%%%%%%%%%%%%%%%%%%%%%%%%%%%%

PFLY = [1/2 , cos(1*1*2*pi/(n-1)) , sin(1*1*2*pi/(n-1)) , cos(2*1*2*pi/(n-1)) , sin(2*1*2*pi/(n-1)) , cos(3*1*2*pi/(n-1)) , sin(3*1*2*pi/(n-1)) , cos(4*1*2*pi/(n-1)) , sin(4*1*2*pi/(n-1));
        1/2 , cos(1*2*2*pi/(n-1)) , sin(1*2*2*pi/(n-1)) , cos(2*2*2*pi/(n-1)) , sin(2*2*2*pi/(n-1)) , cos(3*2*2*pi/(n-1)) , sin(3*2*2*pi/(n-1)) , cos(4*2*2*pi/(n-1)) , sin(4*2*2*pi/(n-1));
        1/2 , cos(1*3*2*pi/(n-1)) , sin(1*3*2*pi/(n-1)) , cos(2*3*2*pi/(n-1)) , sin(2*3*2*pi/(n-1)) , cos(3*3*2*pi/(n-1)) , sin(3*3*2*pi/(n-1)) , cos(4*3*2*pi/(n-1)) , sin(4*3*2*pi/(n-1));
        1/2 , cos(1*4*2*pi/(n-1)) , sin(1*4*2*pi/(n-1)) , cos(2*4*2*pi/(n-1)) , sin(2*4*2*pi/(n-1)) , cos(3*4*2*pi/(n-1)) , sin(3*4*2*pi/(n-1)) , cos(4*4*2*pi/(n-1)) , sin(4*4*2*pi/(n-1));
        1/2 , cos(1*5*2*pi/(n-1)) , sin(1*5*2*pi/(n-1)) , cos(2*5*2*pi/(n-1)) , sin(2*5*2*pi/(n-1)) , cos(3*5*2*pi/(n-1)) , sin(3*5*2*pi/(n-1)) , cos(4*5*2*pi/(n-1)) , sin(4*5*2*pi/(n-1));
        1/2 , cos(1*6*2*pi/(n-1)) , sin(1*6*2*pi/(n-1)) , cos(2*6*2*pi/(n-1)) , sin(2*6*2*pi/(n-1)) , cos(3*6*2*pi/(n-1)) , sin(3*6*2*pi/(n-1)) , cos(4*6*2*pi/(n-1)) , sin(4*6*2*pi/(n-1));
        1/2 , cos(1*7*2*pi/(n-1)) , sin(1*7*2*pi/(n-1)) , cos(2*7*2*pi/(n-1)) , sin(2*7*2*pi/(n-1)) , cos(3*7*2*pi/(n-1)) , sin(3*7*2*pi/(n-1)) , cos(4*7*2*pi/(n-1)) , sin(4*7*2*pi/(n-1));
        1/2 , cos(1*8*2*pi/(n-1)) , sin(1*8*2*pi/(n-1)) , cos(2*8*2*pi/(n-1)) , sin(2*8*2*pi/(n-1)) , cos(3*8*2*pi/(n-1)) , sin(3*8*2*pi/(n-1)) , cos(4*8*2*pi/(n-1)) , sin(4*8*2*pi/(n-1));
        1/2 , cos(1*9*2*pi/(n-1)) , sin(1*9*2*pi/(n-1)) , cos(2*9*2*pi/(n-1)) , sin(2*9*2*pi/(n-1)) , cos(3*9*2*pi/(n-1)) , sin(3*9*2*pi/(n-1)) , cos(4*9*2*pi/(n-1)) , sin(4*9*2*pi/(n-1));
        1/2 , cos(1*10*2*pi/(n-1)) , sin(1*10*2*pi/(n-1)) , cos(2*10*2*pi/(n-1)) , sin(2*10*2*pi/(n-1)) , cos(3*10*2*pi/(n-1)) , sin(3*10*2*pi/(n-1)), cos(4*10*2*pi/(n-1)) , sin(4*10*2*pi/(n-1))
        1/2 , cos(1*11*2*pi/(n-1)) , sin(1*11*2*pi/(n-1)) , cos(2*11*2*pi/(n-1)) , sin(2*11*2*pi/(n-1)) , cos(3*11*2*pi/(n-1)) , sin(3*11*2*pi/(n-1)), cos(4*11*2*pi/(n-1)) , sin(4*11*2*pi/(n-1))
        1/2 , cos(1*12*2*pi/(n-1)) , sin(1*12*2*pi/(n-1)) , cos(2*12*2*pi/(n-1)) , sin(2*12*2*pi/(n-1)) , cos(3*12*2*pi/(n-1)) , sin(3*12*2*pi/(n-1)), cos(4*12*2*pi/(n-1)) , sin(4*12*2*pi/(n-1))];

CFLY = (inv(PFLY'*PFLY))*PFLY'*E0;
for k = 1:((n-1)/2)-1
    Xsa(k) = CFLY(2*k); 
    Xsb(k) = CFLY(2*k+1);
end

ResidualErrorFYC = [];
ResidualErrorFYC(1) = 0;
for k = 2:(n)
    for i = 1:((n-1)/2)-1
         FuliyeQH(i) = Xsa(i) * cos(i*k*2*pi/(n-1)) + Xsb(i) * sin(i*k*2*pi/(n-1)); 
    end
    ResidualErrorFYC(k) = (1/2)*CFLY(1) + sum(FuliyeQH); 
end

PreValueFLY = PreValueMEAN + ResidualErrorFYC;

ResidualErrorFLY = OriValueCS - PreValueFLY;
ResidualErrorABSFLY = abs(ResidualErrorFLY);
RelativeErrorFLY = [];
RelativeErrorFLY(1) = 0;
for k = 2:(n)
    RelativeErrorFLY(k) = ResidualErrorABSFLY(k)  / OriValueCS(k) ;
end


%%%%%%%%%%%%%%%%%%%%%%%%%%%%%%%%mapping%%%%%%%%%%%%%%%%%%%%%%%%%%%%%%%%%%%%%%%%

X = 0.5:1:11.5;
Date = {'2006 Nov','2006 Dec','2007 Jan','2007 Feb','2007 Mar','2007 Apr','2007 May','2007 Jun','2007 Jul','2007 Aug','2007 Sep','2007 Oct'};
OriValue = [193510 , 190390 , 173730 , 147280 , 210610 , 175030 , 171540 , 175540 , 148140 , 171200 , 177530 , 181170]; 
MeanPreValue =  PreValueMEAN; 
ResidualPreValue1 = PreValueFLY; 
ResidualPreValue2 = PreValueXBFX;
plot(X,OriValue,'bx-');hold on; 
plot(X,MeanPreValue,'rh--');hold on; 
plot(X,ResidualPreValue1,'ko-');hold on; 
plot(X,ResidualPreValue2,'k<-.');hold on; 
xlabel({'Date'},'FontSize',15,'FontWeight','bold','color','k'); 
ylabel({'Number of Tourists in Taiwan'},'FontSize',15,'FontWeight','bold','color','k'); 
set(gca,'XTick',X);
set(gca,'XTickLabel',Date);
set(gca,'XTickLabelRotation',30);
legend('Original Value','GM(1,1)','FGM(1,1)','WGM(1,1)'); 
