# Supplementary material for: Calculation and realization of new method grey residual error correction model
Source: PLoS One. 2021 Jul 19;16(7):e0254154. doi: 10.1371/journal.pone.0254154 (PMC8289091; doi:10.1371/journal.pone.0254154)
Supplement: S1 File — (ZIP) [file pone.0254154.s001.zip › Experimental data and code/TheFormulaOfPosteriorError.m]

clear
% %%%%%%%%%%%%%%%%%%%%%%%%%%%%%%The formula of posterior error%%%%%%%%%%%%%%%%%%%%%%%%%%%%%%%%
% OriValue = [17.91 , 17.89 , 17.39 , 17.65 , 17.61 , 17.35 , 16.75 , 17.86 , 17.46 , 17.66];
% 
% ResidualError = [0,0.313846195051884,-0.164779357020379,0.116569097330647,0.0978915897224937,-0.140811848272641,-0.719541185124399,0.411703610663025,0.0329225705508733,0.254115725956726];
% 
% RelativeError = [0,0.0175431076049125,0.00947552369294875,0.00660448143516413,0.00555886369804053,0.00811595667277469,0.0429576826939940,0.0230517139229017,0.00188559968790798,0.0143893389556470];
% 
% FangChaOri = var(OriValue);
% 
% FangChaRes = var(ResidualError);
% 
% HouYanCha = FangChaRes / FangChaOri;

% %%%%%%%%%%%%%%%%%%%%%%%%%%%%%%The formula of posterior error%%%%%%%%%%%%%%%%%%%%%%%%%%%%%%%%
% OriValue = [17.91 , 17.89 , 17.39 , 17.65 , 17.61 , 17.35 , 16.75 , 17.86 , 17.46 , 17.66];
% 
% ResidualError = [0,0.00582419039983506,-0.0820433435843846,0.148366858701863,-0.196795140998269,0.221487024903325,-0.219464304804692,0.190970950598430,-0.139443681318941,0.162606586029778];
% 
% RelativeError = [0,0.000325555640013139,0.00471784609455921,0.00840605431738599,0.0111751925609466,0.0127658227609986,0.0131023465555040,0.0106926624075269,0.00798646513854186,0.00920762095298855];
% 
% FangChaOri = var(OriValue);
% 
% FangChaRes = var(ResidualError);
% 
% HouYanCha = FangChaRes / FangChaOri;

% %%%%%%%%%%%%%%%%%%%%%%%%%%%%%%The formula of posterior error%%%%%%%%%%%%%%%%%%%%%%%%%%%%%%%%
% OriValue = [193510 , 190390 , 173730 , 147280 , 210610 , 175030 , 171540 , 175540 , 148140 , 171200 , 177530 , 181170];
% 
% ResidualError = [0,-0.0919957496225834,-0.0393530579749495,-0.00680975642171688,-0.00162865599850193,0.0120916987361852,0.00237600962282158,-0.00425985862966627,-0.0120406854839530,-0.0175157518824562,-0.0188722294988111,-0.0290111690410413];
% 
% RelativeError = [0,4.83196331858729e-07,2.26518494070969e-07,4.62368035151880e-08,7.73304210864597e-09,6.90835784504668e-08,1.38510529487092e-08,2.42671677661289e-08,8.12790973670378e-08,1.02311634827431e-07,1.06304452761849e-07,1.60132301380147e-07];
% 
% FangChaOri = var(OriValue);
% 
% FangChaRes = var(ResidualError);
% 
% HouYanCha = FangChaRes / FangChaOri;

ResidualError = [0,-0.0919957496225834,-0.0393530579749495,-0.00680975642171688,-0.00162865599850193,0.0120916987361852,0.00237600962282158,-0.00425985862966627,-0.0120406854839530,-0.0175157518824562,-0.0188722294988111,-0.0290111690410413];
n = length(ResidualError);
ResidualErrorpf = ResidualError.^2;
MSE = sum(ResidualErrorpf) / n;
