# Supplementary material for: Calculation and realization of new method grey residual error correction model
Source: PLoS One. 2021 Jul 19;16(7):e0254154. doi: 10.1371/journal.pone.0254154 (PMC8289091; doi:10.1371/journal.pone.0254154)
Supplement: S1 Text — (TXT) [file pone.0254154.s002.txt]

The query of PetroChina stock price data in Experiment 1 is as follows:http://www.stats.gov.cn/tjsj/ndsj/2020/indexch.
htm.The query of data of tourists in Taiwan in Experiment 2 is as follows:http://www.stats.gov.cn/tjsj/ndsj/2008/in
dexch.htm.
